# Supplementary material for: Sex Differences in Multimorbidity, Inappropriate Medication and Adverse Outcomes of Inpatient Care: MoPIM Cohort Study
Source: Int J Environ Res Public Health. 2023 Feb 18;20(4):3639. doi: 10.3390/ijerph20043639 (PMC9964600; doi:10.3390/ijerph20043639)
Supplement: Supplementary file 1 [file ijerph-20-03639-s001.zip]

Archive with 1 entries (1 files):
- ijerph-2044822-supplementary.pdf
